# Supplementary material for: Spatio-temporal trends in the frequency of interspecific interactions between domestic and wild ungulates from Mediterranean Spain
Source: PLoS One. 2019 Jan 25;14(1):e0211216. doi: 10.1371/journal.pone.0211216 (PMC6347242; doi:10.1371/journal.pone.0211216)
Supplement: S3 File — (DOCX) [file pone.0211216.s003.docx]

## Sheet: Appendix S3
DATE	TIME	ID_WILDBOAR	IFREQ	NUMBER_INTERACTIONS	AVAILABLE_COWS	X.X	X.Y	X.Zone	X.Hemi
2011-09-16	19:00:00	11	0.2	1	5	726846	4096622	29	N
2011-09-18	17:00:00	11	0.4	2	5	726341	4096831	29	N
2011-09-18	18:00:00	11	0.4	2	5	726350	4096831	29	N
2011-10-08	16:00:00	7	0.4	2	5	729027	4091728	29	N
2011-12-25	12:00:00	6	0.4	2	5	727402	4097792	29	N
2012-01-20	20:00:00	6	0.6	3	5	727640	4097887	29	N
2012-04-01	20:00:00	6	0.2	1	5	727541	4097607	29	N
2012-04-12	20:00:00	6	0.5	2	4	727843	4097648	29	N
2012-04-13	00:00:00	6	0.5	2	4	727834	4097626	29	N
2012-04-23	08:00:00	6	0.2	1	5	727403	4098114	29	N
2012-04-25	08:00:00	6	0.2	1	5	727394	4098114	29	N
2012-05-31	08:00:00	6	0.2	1	5	727349	4098135	29	N
2012-06-17	08:00:00	6	0.2	1	5	727348	4098146	29	N
2012-06-27	08:00:00	6	0.2	1	5	727358	4098135	29	N
2012-06-30	15:00:00	17	1	1	1	729034	4091784	29	N
2012-09-18	15:00:00	16	0.2	1	5	726851	4097089	29	N
2012-09-25	14:00:00	15	0.2	1	5	727615	4097820	29	N
2012-09-25	15:00:00	15	0.4	2	5	727501	4097772	29	N
2012-09-25	16:00:00	15	0.4	2	5	727510	4097772	29	N
2012-09-25	17:00:00	15	0.2	1	5	727519	4097773	29	N
2012-10-06	22:00:00	16	0.2	1	5	728363	4097496	29	N
2012-10-12	22:00:00	16	0.2	1	5	727448	4097082	29	N
2012-10-14	01:00:00	16	0.4	2	5	728069	4096855	29	N
2012-10-17	15:00:00	15	0.2	1	5	726571	4097914	29	N
2012-10-18	10:00:00	15	0.2	1	5	727555	4097763	29	N
2012-10-18	11:00:00	15	0.2	1	5	727501	4097761	29	N
2012-10-21	12:00:00	14	0.2	1	5	724803	4095402	29	N
2012-10-21	13:00:00	14	0.2	1	5	724786	4095368	29	N
2012-11-06	19:00:00	16	0.4	2	5	727181	4096742	29	N
2012-11-14	19:00:00	16	0.2	1	5	727285	4096845	29	N
2012-11-15	02:00:00	15	0.4	2	5	727637	4096677	29	N
2012-11-19	09:00:00	15	0.2	1	5	727516	4097884	29	N
2012-11-23	21:00:00	16	0.2	1	5	727285	4096856	29	N
2012-11-24	19:00:00	16	0.4	2	5	726542	4097325	29	N
2012-11-28	21:00:00	16	0.2	1	5	727287	4096789	29	N
2012-12-05	21:00:00	15	0.2	1	5	727491	4097494	29	N
2012-12-30	19:00:00	16	0.2	1	5	727369	4097058	29	N
2013-01-04	10:00:00	16	0.2	1	5	727006	4097304	29	N
2013-01-04	11:00:00	16	0.2	1	5	727014	4097315	29	N
2013-01-08	13:00:00	16	0.2	1	5	727066	4097394	29	N
2013-01-14	11:00:00	16	0.2	1	5	726918	4097579	29	N
2013-01-14	14:00:00	16	0.2	1	5	726749	4097574	29	N
2013-01-18	19:00:00	15	0.2	1	5	727508	4097517	29	N
2013-01-26	20:00:00	14	0.2	1	5	724103	4095572	29	N
2013-01-27	06:00:00	14	0.4	2	5	724710	4095555	29	N
2013-02-02	21:00:00	16	0.4	2	5	727520	4097739	29	N
2013-02-02	22:00:00	16	0.4	2	5	727562	4097818	29	N
2013-02-04	14:00:00	3	0.2	1	5	725283	4095437	29	N
2013-02-04	18:00:00	4	0.25	1	4	724976	4095584	29	N
2013-02-05	19:00:00	16	0.2	1	5	727511	4097739	29	N
2013-02-13	12:00:00	15	0.2	1	5	727445	4097848	29	N
2013-02-13	15:00:00	15	0.25	1	4	727965	4097729	29	N
2013-02-13	17:00:00	15	0.25	1	4	727920	4097761	29	N
2013-02-13	21:00:00	16	0.6	3	5	727477	4097672	29	N
2013-02-20	20:00:00	15	0.2	1	5	727509	4097128	29	N
2013-02-20	21:00:00	15	0.2	1	5	727579	4097197	29	N
2013-02-20	21:00:00	16	0.2	1	5	727561	4097185	29	N
2013-02-24	18:00:00	15	0.2	1	5	727499	4097161	29	N
2013-02-28	21:00:00	16	0.2	1	5	727252	4096766	29	N
2013-03-03	21:00:00	16	0.2	1	5	727575	4097319	29	N
2013-03-04	19:00:00	10	0.2	1	5	727641	4097187	29	N
2013-03-04	20:00:00	10	0.2	1	5	727642	4097176	29	N
2013-03-12	07:00:00	10	0.25	1	4	727541	4097274	29	N
2013-04-14	22:00:00	10	0.25	1	4	727285	4096845	29	N
2013-04-20	07:00:00	10	0.5	2	4	726507	4096957	29	N
2013-04-26	19:00:00	14	0.2	1	5	725201	4095501	29	N
2013-04-26	20:00:00	14	0.2	1	5	725140	4095466	29	N
2013-05-02	20:00:00	10	0.2	1	5	727491	4097139	29	N
2013-05-04	22:00:00	10	0.25	1	4	727378	4097047	29	N
2013-05-08	22:00:00	10	0.25	1	4	727456	4097116	29	N
2013-05-11	22:00:00	14	0.25	1	4	725261	4095603	29	N
2013-05-11	08:00:00	3	0.2	1	5	725322	4095649	29	N
2013-05-14	22:00:00	10	0.25	1	4	727386	4097081	29	N
2013-06-25	07:00:00	10	0.25	1	4	727654	4097032	29	N
2013-07-23	05:00:00	3	0.5	1	2	724947	4095661	29	N
2013-07-23	06:00:00	3	0.333333	1	3	724983	4095651	29	N
2013-07-24	07:00:00	10	0.2	1	5	725222	4095724	29	N
2013-09-03	20:00:00	10	0.2	1	5	727845	4096904	29	N
2013-09-04	21:00:00	10	0.2	1	5	727783	4096880	29	N
2013-09-22	18:00:00	10	0.2	1	5	727694	4096900	29	N
